# Supplementary material for: Clinical application of targeted next-generation sequencing in severe pneumonia: a retrospective review
Source: Crit Care. 2024 Jul 8;28:225. doi: 10.1186/s13054-024-05009-8 (PMC11232260; doi:10.1186/s13054-024-05009-8)
Supplement: Supplementary file 4 — Additional file4 (XLSX 14 kb) [file 13054_2024_5009_MOESM4_ESM.xlsx]

## Sheet: STable 1
Table: The pathogens list of 306 panel
Pathogen
Middle East respiratory syndrome coronavirus
Severe acute respiratory syndrome-related coronavirus
SARS-CoV-2
Absidia corymbifera
Rhizomucor pusillus
Rhizomucor miehei
Trichosporon asahii
Elizabethkingia anophelis
Paracoccidioides brasiliensis
Nocardia brasiliensis
Corynebacterium diphtheriae
Candida albicans
Bordetella pertussis
Enterobacter sakazakii
Mycobacterium intracellulare
Acinetobacter baumannii
Nocardia beijingensis
Coxiella burnetii
Rhinovirus A
Rhinovirus B
Rhinovirus C
Pseudomonas mallei
Klebsiella variicola
Aspergillus versicolor
Corynebacterium propinquum
Influenza C virus
Coccidioides posadasii
Mycobacterium xenopi
Streptococcus pyogenes
Enterobacter aerogenes
Klebsiella oxytoca
Enterovirus A71
Enterovirus D68 (EV-D68)
Yersinia pseudotuberculosis
Yersinia enterocolitica
Treponema denticola
Coccidioides immitis
Bacteroides thetaiotaomicron
Phocaeicola vulgatus
Bacteroides fragilis
Escherichia coli
Human alphaherpes virus 1
Human alphaherpes virus 2
Listeria monocytogenes
Gordonia bronchialis
Pasteurella dagmatis
Pasteurella pneumotropica
Pasteurella multocida
Lomentospora prolificans
Candida parapsilosis
Candida glabrata
Candida tropicalis
Candida auris
Aggregatibacter actinomycetemcomitans
Klebsiella pneumoniae
Streptococcus pneumoniae
Chlamydia pneumoniae
Mycoplasma pneumoniae
Tsukamurella pulmonis
Enterococcus faecalis
Rubella virus
Shigella
Plesiomonas shigelloides
Citrobacter braakii
Citrobacter amalonaticus
Citrobacter freundii
Shewanella alga
Shewanella putrefaciens
Fusarium solani
Bordetella parapertussis
Haemophilus parainfluenzae
Mycobacterium leprae
Mycobacterium parascrofulaceum
Haemophilus parahaemolyticus
Mycobacterium simiae
Mycobacterium gordonae
Cryptococcus laurentii
Cryptococcus albidus
Cryptococcusgattii
Aspergillus oryzae
Aspergillus nidulans
Nocardia arthritidis
Mycobacteroides chelonae
Dialister pneumosintes
Bartonella henselae
Human Respiratory syncytial virus A
Human Respiratory syncytial virus B
Clostridium perfringens
Clostridium tetani
Streptococcus porcinus
Streptococcus mitis
Aspergillus flavus
Cunninghamella bertholletiae
Tropheryma whipplei
helicobacter pylori
Bordetella holmesii
Histoplasma capsulatum
Influenza A virus(H1N1)
Influenza A virus(H3N2)
Influenza A virus(H5N1)
Influenza A virus(H7N9)
Influenza A virus(H9N2)
Corynebacterium pseudodiphtheriticum
Corynebacterium pseudotuberculosis
Fusarium oxysporum
Scedosporium apiospermum
Corynebacterium jeikeium
Mycobacterium tuberculosis complex
Metamycoplasma hominis
Ureaplasma urealyticum
Staphylococcus aureus
Kingella kingae
Human betaherpes virus 5
Mucor circinelloides
Moraxella catarrhalis
Mycobacterium kansasii
Coxsackievirus A2
Coxsackievirus A4
Coxsackievirus A5
Coxsackievirus A6
Coxsackievirus A7
Coxsackievirus A8
Coxsackievirus A9
Coxsackievirus A10
Coxsackievirus A16
Coxsackievirus B1
Coxsackievirus B2
Coxsackievirus B3
Coxsackievirus B4
coxsackievirus B5
Citrobacter koseri
Corynebacterium ulcerans
Bacillus cereus
Nocardia veterana
Burkholderia pseudomallei
Klebsiella quasipneumoniae
Rickettsia rickettsii
Schizophyllum commune
Brucella abortus
Haemophilus influenzae
Mycobacterium scrofulaceum
Acinetobacter calcoaceticus
Acinetobacter lwoffii
Measles virus
Talaromyces marneffei
Brucella melitensis
Legionella maceachernii
Mycobacterium malmoense
Tatlockia micdadei
Rhizopus oryzae
Morganella morganii
Achromobacter xylosoxidans
Nocardia cyriacigeorgica
Nocardia transvalensis
Neisseria meningitidis
Mycobacterium avium complex (MAC)
Mycobacterium colombiense
Mycobacterium avium
Mycobacterium abscessus
Nocardia abscessus
Mycolicibacterium fortuitum
Human herpesvirus 4
Proteus penneri
Nocardia farcinica
Chryseobacterium indologenes
Acinetobacter pittii
Exophiala dermatitidis
Blastomyces dermatitidis
Proteus vulgaris
Proteus mirabilis
Eikenella corrodens
Brucella canis
Human bocavirus 1
Alcaligenes faecalis
Ochrobactrum anthropi
Human parainfluenza virus 1
Human parainfluenza virus 2
Human parainfluenza virus 3
Human parainfluenza virus 4
Human coronavirus 229E
Human coronavirus HKU1
Human coronavirus NL63
Human coronavirus OC43
Human betaherpesvirus 6
Human metapneumovirus
Human parechovirus
Human parechovirus 1
Human parechovirus 3
Cardiobacterium hominis
Haemophilus haemolyticus
Arcanobacterium haemolyticum
Mumps virus
Salmonella enterica subsp. enterica serovar Paratyphi A
Salmonella enterica subsp. enterica serovar Paratyphi B
Salmonella enterica subsp. enterica serovar Paratyphi C
Salmonella enterica subsp. enterica serovar Typhimurium
Salmonella enterica subsp. enterica serovar Enteritidis
Salmonella enterica
Chlamydia trachomatis
Sphingomonas paucimobilis
Sporothrix schenckii
Borrelia burgdorferi
Borrelia duttoni
Borrelia recurrentis
Leptospira interrogans
Leptospira
Pseudomonas stutzeri
Enterococcus faecium
Legionella bozemanii
Legionella dumoffii
Legionella pneumophila
Stenotrophomonas maltophilia
Aggregatibacter aphrophilus
Aeromonas hydrophila
Yersinia pestis
Human alphaherpesvirus 3
Providencia rettgeri
Providencia alcalifaciens
Providencia stuartii
Bacillus anthracis
Pseudomonas gladioli
Streptococcus dysgalactiae subsp. equisimilis
Pseudomonas aeruginosa
Francisella tularensis
Aspergillus terreus
Nocardia otitidiscaviarum
Aeromonas caviae
Ureaplasma parvum
Aeromonas veronii bv. sobria
Corynebacterium striatum
Legionella waltersii
Streptococcus agalactiae
Bartonella vinsonii
Bartonella bacilliformis
Bartonella quintana
Human parvovirus B19
Rhizopus microsporus
Bordetella hinzii
Nocardia nova
Cryptococcusneoformans
Curvularia lunata
Streptococcus constellatus
Apophysomyces elegans
Aspergillusfumigatus
Streptococcus anginosus
Burkholderia cepacia complex
Burkholderia cepacia
Burkholderia cenocepacia
Burkholderia multivorans
Rickettsia tsutsugamushi
Pneumocystisjirovecii
Actinomyces israelii
Acinetobacter nosocomialis
Acinetobacter haemolyticus
Acinetobacter junii
Influenza B virus
Enterobacter cloacae
Enterobacter cloacae complex
Mucor indicus
Chlamydia abortus
Chlamydia psittaci
Pseudomonas putida
Pseudomonas fluorescens
Serratia marcescens
Legionella longbeachae
Bordetella bronchiseptica
Raoultella planticola
Streptococcus intermedius
Brucella suis
Chromobacterium violaceum
Syncephalastrum racemosum
Mucor racemosus
Mycobacterium marinum
Mycobacterium ulcerans
Mycobacterium haemophilum
Nocardia asteroides
Nocardia puris
Nocardia wallacei
Nocardia asiatica
Rhodococcus equi
Elizabethkingia meningoseptica
Rickettsia typhi
Rickettsia prowazekii
Echovirus E3
Echovirus E6
Echovirus E9
Echovirus E16
Echovirus E17
Echovirus E25
Echovirus E30
Human adenovirus 1
Human adenovirus 2
Human adenovirus B3
Human adenovirus E4
Human adenovirus 5
Human adenovirus 7
Human adenovirus 14
Human adenovirus 55
Human adenovirus 11
Human adenovirus 21
Human adenovirus 31
Human adenovirus 34
Human adenovirus 35
Orthohantavirus
Hantaan orthohantavirus
Seoul orthohantavirus
